# Supplementary material for: The Good, the Bad, or Both? Unveiling the Molecular Functions of LINC01133 in Tumors
Source: Noncoding RNA. 2025 Jul 30;11(4):58. doi: 10.3390/ncrna11040058 (PMC12389352; doi:10.3390/ncrna11040058)
Supplement: Supplementary file 1 [file ncrna-11-00058-s001.zip]

Archive with 1 entries (1 files):
- ncrna-3703719-supplementary.pdf
